# Supplementary material for: SSTDhunter: a curated gene database for investigating androgen producing potential in microbiota species
Source: Front Cell Infect Microbiol. 2026 Jan 23;16:1754671. doi: 10.3389/fcimb.2026.1754671 (PMC12876203; doi:10.3389/fcimb.2026.1754671)
Supplement: Supplementary file 1 [file Table1.xlsx]

## Sheet: Table S1
Table S1. Summary of data set retrieved from NCBI database
phylum	No. of prokaryotes genomes
Pseudomonadota	1289098
Bacillota	483160
Campylobacterota	128497
Bacteroidota	107005
Actinomycetota	76051
Chloroflexota	10697
Verrucomicrobiota	9964
Acidobacteriota	8213
Planctomycetota	7426
Thermodesulfobacteriota	6947
Spirochaetota	6947
Cyanobacteriota	6273
Methanobacteriota	6229
Myxococcota	4980
Thermoplasmatota	4950
Mycoplasmatota	4868
Gemmatimonadota	3573
Nitrososphaerota	3251
Candidatus Saccharibacteria	2754
Nitrospirota	2532
Thermoproteota	2320
Candidatus Omnitrophota	1525
Fusobacteriota	1357
Candidatus Micrarchaeota	1349
Candidatus Neomarinimicrobiota	1299
Chlamydiota	1289
Candidatus Paceibacterota	1268
Candidatus Bathyarchaeota	1250
Bdellovibrionota	1223
Ignavibacteriota	1108
Armatimonadota	1050
Elusimicrobiota	1033
Candidatus Melainabacteria	980
Deferribacterota	927
Synergistota	870
Lentisphaerota	795
Candidatus Woesearchaeota	772
Chlorobiota	770
Deinococcota	711
Candidatus Cloacimonadota	689
Nanobdellota	679
Thermotogota	623
Fibrobacterota	562
Kiritimatiellota	535
Rhodothermota	518
Aquificota	495
Candidatus Moraniibacteriota	476
Candidatus Dormiibacterota	463
Candidatus Aminicenantota	458
Vulcanimicrobiota	456
Balneolota	443
Nitrospinota	433
Candidatus Binatota	411
Candidatus Nomurabacteria	406
Candidatus Aenigmatarchaeota	406
Candidatus Peregrinibacteria	397
candidate division WOR-3	369
Candidatus Methylomirabilota	361
Candidatus Gracilibacteria	345
Candidatus Zixiibacteriota	334
Candidatus Bipolaricaulota	283
Candidatus Woesebacteria	277
Candidatus Uhrbacteria	275
Candidatus Hydrogenedentota	264
Candidatus Parcubacteria	257
Promethearchaeota	253
Thermomicrobiota	241
Candidatus Kaiserbacteria	240
Candidatus Eiseniibacteriota	240
Candidatus Parvarchaeota	235
Candidatus Latescibacterota	235
Atribacterota	224
Calditrichota	218
Candidatus Poribacteria	215
Candidatus Magasanikiibacteriota	207
Candidatus Levyibacteriota	207
Candidatus Falkowbacteria	194
Candidatus Roizmanbacteria	184
Caldisericota	179
candidate division WWE3	174
Candidatus Kapaibacteriota	170
Candidatus Rokuibacteriota	162
Candidatus Heimdallarchaeota	161
Candidatus Methanomethylicota	158
Candidatus Nealsoniibacteriota	156
Candidatus Krumholzibacteriota	156
Candidatus Iainarchaeota	153
Candidatus Thorarchaeota	152
Candidatus Shapirobacteria	132
Candidatus Daviesbacteria	124
Candidatus Tayloriibacteriota	121
Candidatus Margulisiibacteriota	112
Candidatus Yanofskyibacteriota	111
Candidatus Sumerlaeota	111
Candidatus Staskawicziibacteriota	111
Candidatus Gottesmanbacteria	111
Candidatus Berkelbacteria	109
Candidatus Wolfebacteria	106
Candidatus Hadarchaeota	101
Candidatus Doudnaibacteriota	94
Candidatus Zambryskiibacteriota	91
Candidatus Fermentibacteria	90
Candidatus Collierbacteria	89
Candidatus Kryptoniota	85
Candidatus Altarchaeota	85
Candidatus Deferrimicrobiota	82
Candidatus Marsarchaeota	77
Candidatus Microgenomates	76
Candidatus Giovannonibacteria	76
Candidatus Curtissbacteria	76
Candidatus Aerophobetes	75
Candidatus Portnoyibacteriota	72
Candidatus Jorgensenbacteria	72
Candidatus Azambacteria	72
Candidatus Rifleibacteriota	67
Candidatus Absconditabacteria	65
Candidatus Firestoneibacteriota	62
Candidatus Adlerbacteria	58
Candidatus Nezhaarchaeota	56
Candidatus Sungiibacteriota	51
Candidatus Colwelliibacteriota	51
Candidatus Buchananiibacteriota	51
Candidatus Wildermuthiibacteriota	50
Candidatus Kerfeldiibacteriota	49
Candidatus Amesbacteria	44
Candidatus Nanohalarchaeota	43
Candidatus Komeiliibacteriota	42
Candidatus Campbellbacteria	42
Candidatus Yonathiibacteriota	41
Candidatus Tectimicrobiota	41
Abditibacteriota	40
Candidatus Vogeliibacteriota	39
Candidatus Liptoniibacteriota	38
Candidatus Harrisoniibacteriota	37
Coprothermobacterota	36
Candidatus Fervidibacterota	35
Candidatus Beckwithbacteria	35
Candidatus Delongiibacteriota	32
Candidatus Anderseniibacteriota	30
Candidatus Auribacterota	29
Candidatus Kuenenbacteria	28
Candidatus Jacksoniibacteriota	28
Candidatus Ryaniibacteriota	27
Dictyoglomota	26
Candidatus Hydrothermota	26
Candidatus Calescamantes	26
candidate division FCPU426	26
Candidatus Hydrothermarchaeota	25
Candidatus Coatesiibacteriota	22
Candidatus Edwardsiibacteriota	21
Candidatus Hodarchaeota	20
Candidatus Cryosericota	20
Candidatus Woykeibacteriota	19
Candidatus Lloydiibacteriota	19
Candidatus Gribaldobacteria	19
Candidatus Geothermarchaeota	19
Candidatus Desantisbacteria	19
Candidatus Ratteibacteria	18
Candidatus Njordarchaeota	18
Candidatus Goldiibacteriota	18
Candidatus Blackburniibacteriota	18
Candidatus Terryibacteriota	17
Candidatus Walliibacteriota	16
Candidatus Vebleniibacteriota	16
Candidatus Niyogiibacteriota	15
Candidatus Mcinerneyibacteriota	15
Candidatus Schekmaniibacteriota	14
Candidatus Hermodarchaeota	14
Candidatus Spechtiibacteriota	13
Candidatus Brockarchaeota	13
Thermodesulfobiota	12
Candidatus Brenneribacteriota	12
Candidatus Undinarchaeota	11
Candidatus Helarchaeota	11
Candidatus Fraseribacteriota	11
Candidatus Odinarchaeota	10
Candidatus Glassiibacteriota	10
candidate division CPR2	10
Chrysiogenota	9
Candidatus Tagaibacteriota	9
Candidatus Culexarchaeota	9
Candidatus Caldatribacteriota	9
candidate division CPR3	9
Candidatus Moduliflexota	8
Candidatus Huberarchaeota	8
Candidatus Elulimicrobiota	8
Candidatus Chisholmiibacteriota	8
Candidatus Borrarchaeota	8
Candidatus Baldrarchaeota	8
Candidatus Raymondiibacteriota	7
Candidatus Lindowiibacteriota	7
Candidatus Handelsmaniibacteriota	7
Candidatus Gerdarchaeota	7
candidate division LCP-89	7
Candidatus Muiribacteriota	6
candidate division CSSED10-310	6
Candidatus Wukongarchaeota	5
Candidatus Tharpellota	5
Candidatus Pyropristinus	5
Candidatus Lithacetigenota	5
Candidatus Electryoneota	5
Thermosulfidibacterota	4
Halobacteriota	4
Candidatus Sigynarchaeota	4
Candidatus Sifarchaeota	4
Candidatus Freyarchaeota	4
Candidatus Wirthbacteria	3
Candidatus Effluviviacota	3
Candidatus Blackallbacteria	3
Candidatus Abawacaibacteriota	3
candidate division CPR1	3
Candidatus Lernaellota	2
Candidatus Hinthialibacterota	2
candidate division GAL15	2
Candidatus Kariarchaeota	1
Candidatus Geoarchaeota	1
Candidatus Fischeribacteriota	1
Candidatus Cerribacteria	1
candidate division KD3-62	1
Unclassified phyla	22740
Total	2238298
