# Supplementary material for: SSTDhunter: a curated gene database for investigating androgen producing potential in microbiota species
Source: Front Cell Infect Microbiol. 2026 Jan 23;16:1754671. doi: 10.3389/fcimb.2026.1754671 (PMC12876203; doi:10.3389/fcimb.2026.1754671)
Supplement: Supplementary file 2 [file Table2.xlsx]

## Sheet: Table S2
Table S2. Description of sequence fragments containing SSTD operons
Genome accession IDs	Sequence IDs	Fragment start position	Fragment end position	Strand forward (+) /reverse(-)	Fragment length (bp)
GCA_000154505.1	DS499698.1	83763	98763	+	15001
GCA_000411175.1	KE150269.1	532616	547616	-	15001
GCA_000424205.1	KE384148.1	205671	220671	+	15001
GCA_000510445.1	AZIS01000004.1	78610	93610	+	15001
GCA_000701665.1	JNJN01000063.1	1	10185	-	10185
GCA_003574295.1	BHGK01000001.1	743508	758508	+	15001
GCA_003584665.1	AP018535.1	670291	685291	-	15001
GCA_004295125.1	CP036170.1	801503	816503	+	15001
GCA_007844305.1	NCXS01000043.1	1	8921	+	8921
GCA_012844035.1	JABAGG010000012.1	41968	56968	+	15001
GCA_013205025.1	JABMLE010000005.1	143036	158036	+	15001
GCA_013304105.1	JAAISO010000036.1	1	12191	+	12191
GCA_013304115.1	JAAISP010000037.1	1	12191	+	12191
GCA_013390975.1	JACATM010000005.1	68402	83402	+	15001
GCA_014287795.1	JACOON010000007.1	260477	275477	+	15001
GCA_016889005.1	CP069444.1	3224210	3239210	+	15001
GCA_018241695.1	JAFEDH010000030.1	35705	50705	+	15001
GCA_018379705.1	JAGZVB010000004.1	207422	220326	+	12905
GCA_020555615.1	JAJCJD010000014.1	86300	101300	-	15001
GCA_020911725.1	CP076620.1	2186336	2201336	+	15001
GCA_022845815.1	AP025569.1	3248993	3263993	+	15001
GCA_022845835.1	AP025570.1	3248995	3263995	+	15001
GCA_027662765.1	JAQDJC010000014.1	1	9709	-	9709
GCA_027662895.1	JAQDIV010000002.1	205496	220496	-	15001
GCA_030223785.1	JASOTB010000001.1	191762	206762	-	15001
GCA_030223845.1	JASOTC010000001.1	286625	301625	+	15001
GCA_030373565.1	JAUDCX010000001.1	5896	20896	+	15001
GCA_033539475.1	CP137816.1	394839	409839	+	15001
GCA_036419135.1	CP143935.1	3646479	3661479	+	15001
GCA_037065695.1	JBAMWD010000018.1	56820	71820	-	15001
GCA_039521325.1	BAAACD010000011.1	50061	65061	-	15001
GCA_900113105.1	FOOE01000003.1	169349	184349	-	15001
GCA_900119495.1	LT632435.1	1190904	1205904	-	15001
GCA_900155645.1	LT706985.1	297711	312711	+	15001
GCA_900217165.1	OBJM01000001.1	546220	561220	+	15001
GCA_900291975.1	OMPN01000001.1	1525444	1540444	+	15001
GCA_902363895.1	CABJBZ010000006.1	1	7387	-	7387
GCA_902373645.1	CABKNF010000021.1	83763	98763	+	15001
GCA_902386485.1	CABMJC010000001.1	546220	561220	+	15001
GCA_902813185.1	LR778301.1	2843154	2858154	-	15001
GCA_945830785.1	CAMAAA010000047.1	1	12277	+	12277
GCA_945875235.1	CAMCJP010000048.1	1	12277	+	12277
GCA_945908315.1	CAMDTP010000013.1	55687	70687	+	15001
GCA_959022165.1	CAUEXX010000010.1	82419	97419	+	15001
