# Supplementary material for: SSTDhunter: a curated gene database for investigating androgen producing potential in microbiota species
Source: Front Cell Infect Microbiol. 2026 Jan 23;16:1754671. doi: 10.3389/fcimb.2026.1754671 (PMC12876203; doi:10.3389/fcimb.2026.1754671)
Supplement: Supplementary file 3 [file Table3.xlsx]

## Sheet: Table S3
Table S3. Summary of SSTD-carrying microbes
accession ID	genome size (Mb)	GC content (%)	niches	geographical location	MAG/Isolate	Taxonomy lineages inferred by GTDBtk
GCA_013205025.1	4.61	72.1114	environmental (Brachypodium distachyon)	USA	Isolate	d__Bacteria;p__Actinobacteriota;c__Actinomycetia;o__Actinomycetales;f__Microbacteriaceae;g__Rathayibacter;s__Rathayibacter sp013205025
GCA_900119495.1	1.68	49.0627	not determined	not determined	Isolate	d__Bacteria;p__Actinobacteriota;c__Actinomycetia;o__Actinomycetales;f__Actinomycetaceae;g__Arcanobacterium_A;s__Arcanobacterium_A urinimassiliense
GCA_030223785.1	2.24	55.9594	feces, Homo sapiens	USA: Maywood, IL;	Isolate	d__Bacteria;p__Actinobacteriota;c__Actinomycetia;o__Propionibacteriales;f__Propionibacteriaceae;g__Propionimicrobium;s__Propionimicrobium lymphophilum
GCA_030223845.1	2.29	55.9161	feces, Homo sapiens	USA: Maywood, IL;	Isolate	d__Bacteria;p__Actinobacteriota;c__Actinomycetia;o__Propionibacteriales;f__Propionibacteriaceae;g__Propionimicrobium;s__Propionimicrobium lymphophilum
GCA_000411175.1	2.27	55.9221	not determined	not determined	Isolate	d__Bacteria;p__Actinobacteriota;c__Actinomycetia;o__Propionibacteriales;f__Propionibacteriaceae;g__Propionimicrobium;s__Propionimicrobium lymphophilum
GCA_000510445.1	2.03	56.0807	not determined	not determined	Isolate	d__Bacteria;p__Actinobacteriota;c__Actinomycetia;o__Propionibacteriales;f__Propionibacteriaceae;g__Propionimicrobium;s__Propionimicrobium lymphophilum
GCA_900155645.1	2.01	50.64	not determined	not determined	Isolate	d__Bacteria;p__Actinobacteriota;c__Actinomycetia;o__Propionibacteriales;f__Propionibacteriaceae;g__Propionimicrobium;s__Propionimicrobium sp900155645
GCA_014287795.1	3.03	48.8983	feces, Homo sapiens	China: Beijing	Isolate	d__Bacteria;p__Firmicutes_A;c__Clostridia;o__Christensenellales;f__Christensenellaceae;g__Christensenella;s__Christensenella sp014287795
GCA_000701665.1	2.65	54.1364	feces, animal (Cat)	USA:New York	Isolate	d__Bacteria;p__Firmicutes_A;c__Clostridia;o__Oscillospirales;f__Butyricicoccaceae;g__Agathobaculum;s__Agathobaculum desmolans
GCA_900291975.1	3.22	56.3984	not determined	not determined	Isolate	d__Bacteria;p__Firmicutes_A;c__Clostridia;o__Oscillospirales;f__Butyricicoccaceae;g__Agathobaculum;s__Agathobaculum sp900291975
GCA_013390975.1	3.61	31.3342	environmental (dairy farm)	New Zealand: Manawatu	Isolate	d__Bacteria;p__Firmicutes_A;c__Clostridia;o__Clostridiales;f__Clostridiaceae;g__Clostridium_X;s__Clostridium_X cadaveris
GCA_900217165.1	3.46	31.174	feces, Homo sapiens	United Kingdom	Isolate	d__Bacteria;p__Firmicutes_A;c__Clostridia;o__Clostridiales;f__Clostridiaceae;g__Clostridium_X;s__Clostridium_X cadaveris
GCA_030373565.1	3.39	31.3117	feces, animal (Gallus gallus)	not applicable	Isolate	d__Bacteria;p__Firmicutes_A;c__Clostridia;o__Clostridiales;f__Clostridiaceae;g__Clostridium_X;s__Clostridium_X cadaveris
GCA_039521325.1	3.4	31.0554	feces, animal (Rabbit)	not determined	Isolate	d__Bacteria;p__Firmicutes_A;c__Clostridia;o__Clostridiales;f__Clostridiaceae;g__Clostridium_X;s__Clostridium_X cadaveris
GCA_902386485.1	3.46	31.174	feces, Homo sapiens	not determined	Isolate	d__Bacteria;p__Firmicutes_A;c__Clostridia;o__Clostridiales;f__Clostridiaceae;g__Clostridium_X;s__Clostridium_X cadaveris
GCA_000424205.1	3.54	31.1075	not determined	not determined	Isolate	d__Bacteria;p__Firmicutes_A;c__Clostridia;o__Clostridiales;f__Clostridiaceae;g__Clostridium_X;s__Clostridium_X cadaveris
GCA_900113105.1	3.53	31.1054	not determined	not determined	Isolate	d__Bacteria;p__Firmicutes_A;c__Clostridia;o__Clostridiales;f__Clostridiaceae;g__Clostridium_X;s__Clostridium_X cadaveris
GCA_020911725.1	3.63	31.711	feces, Homo sapiens	not determined	Isolate	d__Bacteria;p__Firmicutes_A;c__Clostridia;o__Clostridiales;f__Clostridiaceae;g__Clostridium_X;s__Clostridium_X cadaveris
GCA_012844035.1	3.55	31.0907	feces, animal (Pig)	Germany	Isolate	d__Bacteria;p__Firmicutes_A;c__Clostridia;o__Clostridiales;f__Clostridiaceae;g__Clostridium_X;s__Clostridium_X cadaveris
GCA_037065695.1	2.16	59.472	feces, Homo sapiens	Austria: Vienna;	MAG	d__Bacteria;p__Firmicutes_A;c__Clostridia;o__Oscillospirales;f__Oscillospiraceae;g__CAG-170;s__CAG-170 sp900553545
GCA_027662765.1	3.33	46.3115	feces, Homo sapiens	China: Shenzhen	Isolate	d__Bacteria;p__Firmicutes_A;c__Clostridia;o__Lachnospirales;f__Lachnospiraceae;g__Clostridium_AP;s__Clostridium_AP scindens
GCA_027662895.1	3.33	46.3116	feces, Homo sapiens	China: Shenzhen	Isolate	d__Bacteria;p__Firmicutes_A;c__Clostridia;o__Lachnospirales;f__Lachnospiraceae;g__Clostridium_AP;s__Clostridium_AP scindens
GCA_022845815.1	3.61	45.927	feces, Homo sapiens	Japan	Isolate	d__Bacteria;p__Firmicutes_A;c__Clostridia;o__Lachnospirales;f__Lachnospiraceae;g__Clostridium_AP;s__Clostridium_AP scindens
GCA_022845835.1	3.61	45.9266	feces, Homo sapiens	Japan	Isolate	d__Bacteria;p__Firmicutes_A;c__Clostridia;o__Lachnospirales;f__Lachnospiraceae;g__Clostridium_AP;s__Clostridium_AP scindens
GCA_033539475.1	4.29	47.2728	feces, Homo sapiens	Japan	Isolate	d__Bacteria;p__Firmicutes_A;c__Clostridia;o__Lachnospirales;f__Lachnospiraceae;g__Clostridium_AP;s__Clostridium_AP sp000509125
GCA_013304105.1	3.23	46.1935	feces, Homo sapiens	USA:New York	Isolate	d__Bacteria;p__Firmicutes_A;c__Clostridia;o__Lachnospirales;f__Lachnospiraceae;g__Clostridium_AP;s__Clostridium_AP scindens
GCA_013304115.1	3.23	46.1894	feces, Homo sapiens	USA:New York	Isolate	d__Bacteria;p__Firmicutes_A;c__Clostridia;o__Lachnospirales;f__Lachnospiraceae;g__Clostridium_AP;s__Clostridium_AP scindens
GCA_020555615.1	3.97	47.4148	feces, Homo sapiens	USA:Chicago	Isolate	d__Bacteria;p__Firmicutes_A;c__Clostridia;o__Lachnospirales;f__Lachnospiraceae;g__Clostridium_AP;s__Clostridium_AP sp000509125
GCA_036419135.1	3.99	47.4136	feces, Homo sapiens	USA:Chicago	Isolate	d__Bacteria;p__Firmicutes_A;c__Clostridia;o__Lachnospirales;f__Lachnospiraceae;g__Clostridium_AP;s__Clostridium_AP sp000509125
GCA_016889005.1	3.62	46.2608	not determined	USA:MD	Isolate	d__Bacteria;p__Firmicutes_A;c__Clostridia;o__Lachnospirales;f__Lachnospiraceae;g__Clostridium_AP;s__Clostridium_AP scindens
GCA_902373645.1	3.62	46.353	feces, Homo sapiens	not determined	Isolate	d__Bacteria;p__Firmicutes_A;c__Clostridia;o__Lachnospirales;f__Lachnospiraceae;g__Clostridium_AP;s__Clostridium_AP scindens
GCA_000154505.1	3.62	46.353	feces, Homo sapiens	not determined	Isolate	d__Bacteria;p__Firmicutes_A;c__Clostridia;o__Lachnospirales;f__Lachnospiraceae;g__Clostridium_AP;s__Clostridium_AP scindens
GCA_004295125.1	3.66	46.2297	feces, Homo sapiens	not determined	Isolate	d__Bacteria;p__Firmicutes_A;c__Clostridia;o__Lachnospirales;f__Lachnospiraceae;g__Clostridium_AP;s__Clostridium_AP scindens
GCA_945908315.1	2.95	46.8563	feces, animal (Pig)	China;	MAG	d__Bacteria;p__Firmicutes_A;c__Clostridia;o__Lachnospirales;f__Lachnospiraceae;g__Clostridium_AP;s__Clostridium_AP scindens
GCA_945830785.1	3.1	46.6291	feces, animal (Pig)	Germany;	MAG	d__Bacteria;p__Firmicutes_A;c__Clostridia;o__Lachnospirales;f__Lachnospiraceae;g__Clostridium_AP;s__Clostridium_AP scindens
GCA_945875235.1	3.13	46.5814	feces, animal (Pig)	Germany;	MAG	d__Bacteria;p__Firmicutes_A;c__Clostridia;o__Lachnospirales;f__Lachnospiraceae;g__Clostridium_AP;s__Clostridium_AP scindens
GCA_959022165.1	3.06	46.7446	feces, Homo sapiens	USA; Boston	MAG	d__Bacteria;p__Firmicutes_A;c__Clostridia;o__Lachnospirales;f__Lachnospiraceae;g__Clostridium_AP;s__Clostridium_AP scindens
GCA_003574295.1	3.03	44.1025	feces, Homo sapiens	South Korea:Gyeonggi-do, Seongnam-si;	Isolate	d__Bacteria;p__Firmicutes_A;c__Clostridia;o__Lachnospirales;f__Lachnospiraceae;g__Mediterraneibacter_A;s__Mediterraneibacter_A butyricigenes
GCA_902363895.1	3.1	43.8482	feces, Homo sapiens	China;	Isolate	d__Bacteria;p__Firmicutes_A;c__Clostridia;o__Lachnospirales;f__Lachnospiraceae;g__Mediterraneibacter_A;s__Mediterraneibacter_A butyricigenes
GCA_003584665.1	2.79	44.0306	feces, Homo sapiens	Japan	Isolate	d__Bacteria;p__Firmicutes_A;c__Clostridia;o__Lachnospirales;f__Lachnospiraceae;g__Mediterraneibacter_A;s__Mediterraneibacter_A butyricigenes
GCA_018379705.1	3.82	47.5896	feces, Homo sapiens	USA: Pittsburgh, Magee-Womens Hospital of UPMC;	MAG	d__Bacteria;p__Firmicutes_A;c__Clostridia;o__Lachnospirales;f__Lachnospiraceae;g__Clostridium_AP;s__Clostridium_AP sp000509125
GCA_902813185.1	4.29	62.1318	not determined	not determined	Isolate	d__Bacteria;p__Proteobacteria;c__Gammaproteobacteria;o__Burkholderiales;f__Rhodocyclaceae;g__Denitratisoma;s__Denitratisoma oestradiolicum
GCA_007844305.1	4.14	62.0418	not determined	not determined	Isolate	d__Bacteria;p__Proteobacteria;c__Gammaproteobacteria;o__Burkholderiales;f__Rhodocyclaceae;g__Denitratisoma;s__Denitratisoma oestradiolicum
GCA_018241695.1	2.86	61.783	environmental (activated sludge)	China: Shenzhen;	MAG	d__Bacteria;p__Proteobacteria;c__Gammaproteobacteria;o__Burkholderiales;f__Rhodocyclaceae;g__SZAS-72;s__SZAS-72 sp018241695
