# Supplementary material for: SSTDhunter: a curated gene database for investigating androgen producing potential in microbiota species
Source: Front Cell Infect Microbiol. 2026 Jan 23;16:1754671. doi: 10.3389/fcimb.2026.1754671 (PMC12876203; doi:10.3389/fcimb.2026.1754671)
Supplement: Supplementary file 4 [file Table4.xlsx]

## Sheet: Table S4
Table S4. SSTD investigation using metagenomic dataset from three studies
Study accession IDs	Run accession IDs	Data size (Gb)	Sample description	geographical	Group	abundance of SSTD coding genes (RPKM)
						desA	desB	desC	desD	desE
PRJNA749645	SRR15244391	2.53	Gut microbiomes of prostate cancer patients in castration-resistant phase, 1053432-CR	Switzerland	PCa	0.322662	0.303107	0.835865	0.375878	0.412475
PRJNA749645	SRR15244392	4.43	Gut microbiomes of prostate cancer patients in castration-resistant phase, 1059770-CR	Switzerland	PCa	0	0	0	0	0
PRJNA749645	SRR15244393	5.41	Gut microbiomes of prostate cancer patients in castration-resistant phase, 1150864-CR	Switzerland	PCa	0.0896385	0	0	0	0
PRJNA749645	SRR15244394	3.74	Gut microbiomes of prostate cancer patients in castration-resistant phase, 2002623-CR	Switzerland	PCa	0	0	0	0	0
PRJNA749645	SRR15244396	2.39	Gut microbiomes of prostate cancer patients in castration-resistant phase, 2003068-CR	Switzerland	PCa	0	0	0	0	0
PRJNA749645	SRR15244399	2.92	Gut microbiomes of prostate cancer patients in castration-resistant phase, 2028781-CR	Switzerland	PCa	0	0.430719	0	0	0
PRJNA749645	SRR15244400	2.56	Gut microbiomes of prostate cancer patients in castration-resistant phase, 2074289-CR	Switzerland	PCa	0	0	0	0	0
PRJNA749645	SRR15244401	3.06	Gut microbiomes of prostate cancer patients in castration-resistant phase, 2183640-CR	Switzerland	PCa	0.211755	0.198921	0.182852	0.0685218	0.0563951
PRJNA749645	SRR15244402	3.94	Gut microbiomes of prostate cancer patients in castration-resistant phase, 3020211-CR	Switzerland	PCa	0.0408359	0	0	0.0264283	0
PRJNA749645	SRR15244403	3.3	Gut microbiomes of prostate cancer patients in castration-resistant phase, 7012328-CR	Switzerland	PCa	0.419524	0.328415	0.301886	0.633519	0.446916
PRJNA749645	SRR15244397	3.62	Gut microbiomes of prostate cancer patients in castration-resistant phase, 200439709-CR	Switzerland	PCa	0.0889305	0	0	0	0
PRJNA749645	SRR15244398	3.61	Gut microbiomes of prostate cancer patients in castration-resistant phase, 200528369-CR	Switzerland	PCa	0	0.0837955	0	0	0
PRJNA749645	SRR15244404	2.47	Gut microbiomes of prostate cancer patients in castration-resistant phase, V5039-CR	Switzerland	PCa	0	0.0977758	0	0	0
PRJNA749645	SRR15244405	2.97	Gut microbiomes of prostate cancer patients in castration-resistant phase, V5225-CR	Switzerland	PCa	0	0.0523084	0.0961658	0.108111	0
PRJNA749645	SRR15244407	2.47	Gut microbiomes of prostate cancer patients in castration-resistant phase, V5422-CR	Switzerland	PCa	0.195245	0.0611373	0.0561987	0.0842393	0
PRJNA749645	SRR15244408	2.6	Gut microbiomes of prostate cancer patients in castration-resistant phase, V5446-CR	Switzerland	PCa	0.126382	0.0593613	0	0	0
PRJNA749645	SRR15244409	2.7	Gut microbiomes of prostate cancer patients in castration-resistant phase, V5464-CR	Switzerland	PCa	0	0	0.0514238	0.038541	0
PRJNA749645	SRR15244410	2.84	Gut microbiomes of prostate cancer patients in castration-resistant phase, V5523-CR	Switzerland	PCa	0	0	0	0	0
PRJNA749645	SRR15244411	3.21	Gut microbiomes of prostate cancer patients in castration-resistant phase, V5667-CR	Switzerland	PCa	0	0	0	0	0
PRJNA749645	SRR15244412	2.71	Gut microbiomes of prostate cancer patients in castration-resistant phase, V5707-CR	Switzerland	PCa	0.238134	0	0.102815	0.038529	0
PRJNA749645	SRR15244413	2.98	Gut microbiomes of prostate cancer patients in castration-resistant phase, V5718-CR	Switzerland	PCa	0.58009	0.217973	0	0	0.247186
PRJNA749645	SRR15244414	2.62	Gut microbiomes of prostate cancer patients in castration-resistant phase, V5743-CR	Switzerland	PCa	3.99602	4.0471	3.98976	4.2429	0
PRJNA749645	SRR15244415	3.1	Gut microbiomes of prostate cancer patients in castration-resistant phase, V5765-CR	Switzerland	PCa	0.175465	0.219774	0.151515	0.189263	0.124614
PRJNA749645	SRR15244416	2.82	Gut microbiomes of prostate cancer patients in castration-resistant phase, V5777-CR	Switzerland	PCa	0.0570052	0.0535503	0.0984491	0.0737854	0.182182
PRJNA749645	SRR15244418	2.53	Gut microbiomes of prostate cancer patients in castration-resistant phase, V5781-CR	Switzerland	PCa	0.2389	0.336632	0.309439	0.309224	0.254499
PRJNA749645	SRR15244419	2.96	Gut microbiomes of prostate cancer patients in castration-resistant phase, V5795-CR	Switzerland	PCa	0.0544365	0.0511373	0.188026	0.0352303	0.0579908
PRJNA749645	SRR15244420	3.63	Gut microbiomes of prostate cancer patients in castration-resistant phase, V5796-CR	Switzerland	PCa	0.197056	0.0617044	0.17016	0.127531	0.069974
PRJNA749645	SRR15244421	3.35	Gut microbiomes of prostate cancer patients in castration-resistant phase, V5810-CR	Switzerland	PCa	0	0.0911402	0	0	0
PRJNA749645	SRR15244422	2.66	Gut microbiomes of prostate cancer patients in castration-resistant phase, V5812-CR	Switzerland	PCa	0	0	0	0	0
PRJNA749645	SRR15244423	2.77	Gut microbiomes of prostate cancer patients in castration-resistant phase, V5821-CR	Switzerland	PCa	0	0	0	2.9557	1.2163
PRJNA749645	SRR15244424	4.06	Gut microbiomes of prostate cancer patients in castration-resistant phase, V5831-CR	Switzerland	PCa	1.6648	2.12244	1.88253	1.6931	0
PRJNA749645	SRR15244425	2.43	Gut microbiomes of prostate cancer patients in castration-resistant phase, V5856-CR	Switzerland	PCa	0.331471	0.498211	0.0572457	0	0.0706227
PRJNA749645	SRR15244426	2.41	Gut microbiomes of prostate cancer patients in castration-resistant phase, V5860-CR	Switzerland	PCa	0.533781	0.438752	0.230463	0.345453	0.284316
PRJNA749645	SRR15244427	3.58	Gut microbiomes of prostate cancer patients in castration-resistant phase, V5867-CR	Switzerland	PCa	0.0450113	0	0.0777353	0.0582609	0.0479501
PRJNA749645	SRR15244429	2.49	Gut microbiomes of prostate cancer patients in castration-resistant phase, V5875-CR	Switzerland	PCa	0	0	0	0	0
PRJNA749645	SRR15244430	2.88	Gut microbiomes of prostate cancer patients in castration-resistant phase, V5878-CR	Switzerland	PCa	0	0	0	0	0
PRJNA749645	SRR15244431	2.73	Gut microbiomes of prostate cancer patients in castration-resistant phase, V5882-CR	Switzerland	PCa	0.0592635	0	0	0	0.063133
PRJNA749645	SRR15244432	2.61	Gut microbiomes of prostate cancer patients in castration-resistant phase, V5890-CR	Switzerland	PCa	0	0.52215	0.15999	0.0399697	0.131584
PRJNA749645	SRR15244433	2.92	Gut microbiomes of prostate cancer patients in castration-resistant phase, V5901-CR	Switzerland	PCa	0	0	0	0	0
PRJNA749645	SRR15244434	2.97	Gut microbiomes of prostate cancer patients in castration-resistant phase, V5928-CR	Switzerland	PCa	0.0541225	0.101685	0.0467353	0	0.115312
PRJNA749645	SRR15244435	2.45	Gut microbiomes of prostate cancer patients in castration-resistant phase, V5929-CR	Switzerland	PCa	0.126568	0	0	0	0
PRJNA749645	SRR15244436	4.11	Gut microbiomes of prostate cancer patients in castration-resistant phase, V5935-CR	Switzerland	PCa	0.0392587	0.0737587	0	0.050815	0
PRJNA749645	SRR15244437	2.82	Gut microbiomes of prostate cancer patients in castration-resistant phase, V5954-CR	Switzerland	PCa	0.114382	0.10745	0.148155	0.185065	0
PRJNA749645	SRR15244438	3.79	Gut microbiomes of prostate cancer patients in castration-resistant phase, V5968-CR	Switzerland	PCa	0.0850003	0.0798487	0	0.0275053	0
PRJNA749645	SRR15244440	3.01	Gut microbiomes of prostate cancer patients in castration-resistant phase, V5969-CR	Switzerland	PCa	0	0	0.0930999	0	0
PRJNA749645	SRR15244441	3.93	Gut microbiomes of prostate cancer patients in castration-resistant phase, V5970-CR	Switzerland	PCa	0.133748	0.376926	0.346478	0.317383	0.379948
PRJNA749645	SRR15244442	2.89	Gut microbiomes of prostate cancer patients in castration-resistant phase, V5971-CR	Switzerland	PCa	0.111625	0.10486	0	0.144484	0
PRJNA749645	SRR15244443	2.51	Gut microbiomes of prostate cancer patients in castration-resistant phase, V5972-CR	Switzerland	PCa	0	0	0.0553488	0	0
PRJNA749645	SRR15244444	3.4	Gut microbiomes of prostate cancer patients in castration-resistant phase, V5973-CR	Switzerland	PCa	0	0.0909548	0.0418037	0.031331	0
PRJNA749645	SRR15244445	3.1	Gut microbiomes of prostate cancer patients in castration-resistant phase, V5979-CR	Switzerland	PCa	0.942511	1.62321	0	0	3.40261
PRJNA749645	SRR15244446	2.45	Gut microbiomes of prostate cancer patients in castration-resistant phase, V5980-CR	Switzerland	PCa	0.0695656	0	0	0	0.0741076
PRJNA749645	SRR15244447	2.59	Gut microbiomes of prostate cancer patients in castration-resistant phase, V5985-CR	Switzerland	PCa	0.24889	0.40916	0.161189	0.0805386	0.13257
PRJNA749645	SRR15244448	2.98	Gut microbiomes of prostate cancer patients in castration-resistant phase, V5986-CR	Switzerland	PCa	0	0	0	0	0
PRJNA749645	SRR15244449	3.65	Gut microbiomes of prostate cancer patients in castration-resistant phase, V5991-CR	Switzerland	PCa	0.224237	0	0	0.145122	0.238877
PRJNA749645	SRR15244451	3.83	Gut microbiomes of prostate cancer patients in castration-resistant phase, V6002-CR	Switzerland	PCa	0.0925429	0.0434671	0.0799117	0.0898381	0.0985852
PRJNA749645	SRR15244452	2.61	Gut microbiomes of prostate cancer patients in castration-sensitive phase, 1043171-CS	Switzerland	PCa	0.193371	0.242202	0.389615	0.417154	0.137331
PRJNA749645	SRR15244453	2.84	Gut microbiomes of prostate cancer patients in castration-sensitive phase, 1111305-CS	Switzerland	PCa	0.0568451	0.0533999	0.0490863	0	0.0605566
PRJNA749645	SRR15244454	2.96	Gut microbiomes of prostate cancer patients in castration-sensitive phase, 1225699-CS	Switzerland	PCa	0	0	0	0	0
PRJNA749645	SRR15244455	4.99	Gut microbiomes of prostate cancer patients in castration-sensitive phase, 1267083-CS	Switzerland	PCa	0.09763	0.122284	0	0	0.138673
PRJNA749645	SRR15244389	3.62	Gut microbiomes of prostate cancer patients in castration-sensitive phase, 2095639-CS	Switzerland	PCa	0.459217	0.560802	0.5155	0.237758	0.29352
PRJNA749645	SRR15244390	3.28	Gut microbiomes of prostate cancer patients in castration-sensitive phase, 2106451-CS	Switzerland	PCa	0.150914	0	0.0651581	0.0488345	0
PRJNA749645	SRR15244395	2.67	Gut microbiomes of prostate cancer patients in castration-sensitive phase, 2121694-CS	Switzerland	PCa	0	0	0	0	0
PRJNA749645	SRR15244406	3.59	Gut microbiomes of prostate cancer patients in castration-sensitive phase, 2148110-CS	Switzerland	PCa	0.0464559	0	0.0401152	0.0300654	0
PRJNA749645	SRR15244417	3.5	Gut microbiomes of prostate cancer patients in castration-sensitive phase, 2185127-CS	Switzerland	PCa	0.159277	0.149623	0.183383	0.171802	0.0565587
PRJNA749645	SRR15244428	2.72	Gut microbiomes of prostate cancer patients in castration-sensitive phase, 2191913-CS	Switzerland	PCa	0	0.056186	0	0	0
PRJNA749645	SRR15244439	3.24	Gut microbiomes of prostate cancer patients in castration-sensitive phase, 4013825-CS	Switzerland	PCa	0	0	0	0	0
PRJNA749645	SRR15244450	2.69	Gut microbiomes of prostate cancer patients in castration-sensitive phase, 6043029-CS	Switzerland	PCa	0.26118	0	0.0751771	0.0563436	0
PRJNA749645	SRR15244456	4.24	Gut microbiomes of prostate cancer patients in castration-sensitive phase, 200349549-CS	Switzerland	PCa	0.114921	0	0	0	0.0408082
PRJNA749645	SRR15244457	2.4	Gut microbiomes of prostate cancer patients in castration-sensitive phase, 200435639-CS	Switzerland	PCa	0	0	0	0	0
PRJNA749645	SRR15244458	3.01	Gut microbiomes of prostate cancer patients in castration-sensitive phase, 200613349-CS	Switzerland	PCa	0	0	0	0	0
PRJNA749645	SRR15244459	2.51	Gut microbiomes of prostate cancer patients in castration-sensitive phase, 200649858-CS	Switzerland	PCa	0	0.0802011	0	0	0
PRJNA749645	SRR15244460	3.08	Gut microbiomes of prostate cancer patients in castration-sensitive phase, 200651216-CS	Switzerland	PCa	0	0.152554	0	0	0
PRJNA749645	SRR15244461	2.82	Gut microbiomes of prostate cancer patients in castration-sensitive phase, V6014-CS	Switzerland	PCa	0	0	0	0	0
PRJNA749645	SRR15244462	4.51	Gut microbiomes of prostate cancer patients in castration-sensitive phase, V6015-CS	Switzerland	PCa	0	0	0	0	0
PRJDB18316	DRR576435	13.71	Gut microbiomes isolated from prostate cancer 1	Japan	PCa	0.0472591	0	0	0	0
PRJDB18316	DRR576436	11.17	Gut microbiomes isolated from prostate cancer 2	Japan	PCa	0.202904	0.299524	0.287844	0.30015	0.324228
PRJDB18316	DRR576437	16.1	Gut microbiomes isolated from prostate cancer 3	Japan	PCa	0.261563	0.0850536	0.156366	0.195322	0.0750187
PRJDB18316	DRR576438	13.91	Gut microbiomes isolated from prostate cancer 4	Japan	PCa	0	0.054667	0	0	0.0867909
PRJDB18316	DRR576439	14.89	Gut microbiomes isolated from prostate cancer 5	Japan	PCa	0.17393	0.183812	0.15019	0.246234	0.138965
PRJDB18316	DRR576440	17.1	Gut microbiomes isolated from prostate cancer 6	Japan	PCa	0.189228	0.186647	0.18791	0.220436	0
PRJDB18316	DRR576441	13.45	Gut microbiomes isolated from prostate cancer 7	Japan	PCa	0.264695	0.248653	0.145451	0.241385	0.17944
PRJDB18316	DRR576442	5.83	Gut microbiomes isolated from prostate cancer 8	Japan	PCa	0.19425	0.443158	0	0	0.118247
PRJDB18316	DRR576443	11.89	Gut microbiomes isolated from prostate cancer 9	Japan	PCa	0	0.0255786	0	0	0.0290067
PRJDB18316	DRR576444	14.22	Gut microbiomes isolated from prostate cancer 10	Japan	PCa	0	0	0	0	0
PRJDB18316	DRR576445	10.08	Gut microbiomes isolated from prostate cancer 11	Japan	PCa	0.224819	0.196108	0.1664	0.103927	0.153963
PRJDB18316	DRR576446	13.24	Gut microbiomes isolated from prostate cancer 12	Japan	PCa	0	0	0	0	0
PRJDB18316	DRR576447	3.85	Gut microbiomes isolated from prostate cancer 13	Japan	PCa	0.252194	0	0.362954	0.136013	0.0895535
PRJDB18316	DRR576448	5.4	Gut microbiomes isolated from prostate cancer 14	Japan	PCa	0	0	0	0	0
PRJDB18316	DRR576449	15.5	Gut microbiomes isolated from prostate cancer 15	Japan	PCa	0.0313473	0.0196316	0	0	0.0111313
PRJDB18316	DRR576450	23.68	Gut microbiomes isolated from prostate cancer 16	Japan	PCa	0	0	0	0	0
PRJDB18316	DRR576451	17.4	Gut microbiomes isolated from prostate cancer 17	Japan	PCa	0	0.00874376	0	0	0
PRJDB18316	DRR576452	0.35	Gut microbiomes isolated from prostate cancer 18	Japan	PCa	0	0	0	0	0
PRJDB18316	DRR576453	12.46	Gut microbiomes isolated from prostate cancer 19	Japan	PCa	0	0.0122179	0	0	0
PRJDB18316	DRR576454	17.9	Gut microbiomes isolated from prostate cancer 20	Japan	PCa	0.334648	0.246395	0.304592	0.234138	0.125256
PRJDB18316	DRR576455	14.57	Gut microbiomes isolated from prostate cancer 21	Japan	PCa	0.155675	0.0835656	0	0	0.0710739
PRJDB18316	DRR576456	5.08	Gut microbiomes isolated from prostate cancer 22	Japan	PCa	0	0	0	0	0
PRJDB18316	DRR576457	13.42	Gut microbiomes isolated from prostate cancer 23	Japan	PCa	0	0	0	0	0
PRJDB18316	DRR576458	13.85	Gut microbiomes isolated from prostate cancer 24	Japan	PCa	0	0	0	0	0
PRJDB18316	DRR576459	16.41	Gut microbiomes isolated from prostate cancer 25	Japan	PCa	0.0592139	0.166876	0.102264	0.0638702	0.0841068
PRJDB18316	DRR576460	1.35	Gut microbiomes isolated from prostate cancer 26	Japan	PCa	0	0	0	0	0
PRJDB18316	DRR576461	1.43	Gut microbiomes isolated from prostate cancer 27	Japan	PCa	0	0	0	0	0
PRJDB18316	DRR576462	14.53	Gut microbiomes isolated from prostate cancer 28	Japan	PCa	0.267405	0.366331	0.0769688	0.0793189	0.296733
PRJDB18316	DRR576463	2.38	Gut microbiomes isolated from prostate cancer 29	Japan	PCa	0	0	0	0	0
PRJDB18316	DRR576464	14.24	Gut microbiomes isolated from prostate cancer 30	Japan	PCa	0.056862	0.0427326	0.0785614	0.0883201	0.0121149
PRJDB18316	DRR576465	6.58	Gut microbiomes isolated from prostate cancer 31	Japan	PCa	0.516286	0.254046	0	0	0.261903
PRJDB18316	DRR576466	14.28	Gut microbiomes isolated from prostate cancer 32	Japan	PCa	0.37425	0.2983	0.352547	0.286245	0.362441
PRJDB18316	DRR576467	7.68	Gut microbiomes isolated from prostate cancer 33	Japan	PCa	0	0	0	0	0
PRJDB18316	DRR576468	5.72	Gut microbiomes isolated from prostate cancer 34	Japan	PCa	0	0	0	0	0
PRJDB18316	DRR576469	4.93	Gut microbiomes isolated from prostate cancer 35	Japan	PCa	0	0	0	0	0
PRJDB18316	DRR576470	1.98	Gut microbiomes isolated from prostate cancer 36	Japan	PCa	0.163664	0	0	0.0529601	0
PRJDB18316	DRR576471	13.17	Gut microbiomes isolated from prostate cancer 37	Japan	PCa	0	0	0	0	0
PRJDB18316	DRR576472	13.2	Gut microbiomes isolated from prostate cancer 38	Japan	PCa	0.502782	0.645107	0.550639	0.499992	0.522546
PRJDB18316	DRR576473	14.72	Gut microbiomes isolated from prostate cancer 39	Japan	PCa	0	0	0	0	0
PRJDB18316	DRR576474	0.76	Gut microbiomes isolated from prostate cancer 40	Japan	PCa	0	0	0	0	0
PRJDB18316	DRR576475	14.39	Gut microbiomes isolated from prostate cancer 41	Japan	PCa	0.1013	0.19032	0.174946	0.174825	0.143885
PRJDB18316	DRR576476	10.35	Gut microbiomes isolated from prostate cancer 42	Japan	PCa	0.0782249	0.0881808	0	0	0
PRJDB18316	DRR576477	4.49	Gut microbiomes isolated from prostate cancer 43	Japan	PCa	0	0	0	0	0
PRJDB18316	DRR576478	5.6	Gut microbiomes isolated from prostate cancer 44	Japan	PCa	0.434171	0.271905	0.0749822	0.262255	0.339181
PRJDB18316	DRR576479	9.33	Gut microbiomes isolated from prostate cancer 45	Japan	PCa	0	0.0326035	0	0	0
PRJDB18316	DRR576480	9.63	Gut microbiomes isolated from prostate cancer 46	Japan	PCa	0	0.0157878	0	0	0
PRJDB18316	DRR576481	14.7	Gut microbiomes isolated from prostate cancer 47	Japan	PCa	0.15422	0.0517404	0	0	0.129084
PRJDB18316	DRR576482	13.57	Gut microbiomes isolated from prostate cancer 48	Japan	PCa	0	0	0	0	0
PRJDB18316	DRR576483	11.13	Gut microbiomes isolated from prostate cancer 49	Japan	PCa	0.0290899	0.0546538	0	0	0
PRJDB18316	DRR576484	12.15	Gut microbiomes isolated from prostate cancer 50	Japan	PCa	0.160089	0.0751932	0.0230397	0.0172678	0.0284236
PRJDB18316	DRR576485	8.16	Gut microbiomes isolated from prostate cancer 51	Japan	PCa	0	0	0	0	0
PRJDB18316	DRR576486	6.7	Gut microbiomes isolated from prostate cancer 52	Japan	PCa	0.38682	0.43151	0.271394	0.0938786	0.540851
PRJDB18316	DRR576487	11.53	Gut microbiomes isolated from prostate cancer 53	Japan	PCa	0	0	0	0	0
PRJDB18316	DRR576488	12.67	Gut microbiomes isolated from prostate cancer 55	Japan	PCa	0.102346	0.0480718	0	0	0
PRJDB18316	DRR576489	14.53	Gut microbiomes isolated from prostate cancer 56	Japan	PCa	0	0	0	0	0
PRJDB18316	DRR576490	16.04	Gut microbiomes isolated from prostate cancer 57	Japan	PCa	0	0	0	0	0
PRJDB18316	DRR576491	6.11	Gut microbiomes isolated from prostate cancer 58	Japan	PCa	0	0	0	0	0
PRJDB18316	DRR576492	12.51	Gut microbiomes isolated from prostate cancer 59	Japan	PCa	0.0517602	0.0850907	0	0.0167491	0.0413548
PRJDB18316	DRR576493	1.47	Gut microbiomes isolated from prostate cancer 60	Japan	PCa	0	0	0	0	0
PRJDB18316	DRR576494	5.17	Gut microbiomes isolated from prostate cancer 61	Japan	PCa	0	0	0.0539455	0	0.0665514
PRJDB18316	DRR576495	10.96	Gut microbiomes isolated from prostate cancer 62	Japan	PCa	0	0	0	0	0
PRJDB18316	DRR576496	14	Gut microbiomes isolated from prostate cancer 63	Japan	PCa	0.0578031	0.0977398	0	0	0.0615772
PRJDB18316	DRR576497	15.79	Gut microbiomes isolated from prostate cancer 64	Japan	PCa	0	0.0192539	0	0	0
PRJDB18316	DRR576498	12.71	Gut microbiomes isolated from prostate cancer 65	Japan	PCa	0	0	0	0	0
PRJDB18316	DRR576499	16.44	Gut microbiomes isolated from prostate cancer 66	Japan	PCa	0.0492567	0	0	0	0
PRJDB18316	DRR576500	12.31	Gut microbiomes isolated from prostate cancer 67	Japan	PCa	0.078973	0	0	0.0340733	0
PRJDB18316	DRR576501	14.74	Gut microbiomes isolated from prostate cancer 68	Japan	PCa	0.703112	0.732741	0	0	0.737316
PRJDB18316	DRR576502	14.17	Gut microbiomes isolated from prostate cancer 69	Japan	PCa	0	0	0	0	0
PRJDB18316	DRR576503	5.96	Gut microbiomes isolated from prostate cancer 70	Japan	PCa	0.951642	1.07276	1.80786	1.54851	1.56411
PRJDB18316	DRR576504	16.93	Gut microbiomes isolated from prostate cancer 71	Japan	PCa	0.0956381	0.0269526	0	0.0247581	0
PRJDB18316	DRR576505	9.83	Gut microbiomes isolated from prostate cancer 72	Japan	PCa	0	0	0	0	0
PRJDB18316	DRR576506	15.86	Gut microbiomes isolated from prostate cancer 73	Japan	PCa	0.397046	0.372983	0.307689	0.474389	0.325362
PRJDB18316	DRR576507	14.04	Gut microbiomes isolated from prostate cancer 74	Japan	PCa	0.0690366	0.0972788	0.0397425	0.0595723	0.0858015
PRJDB18316	DRR576508	3.19	Gut microbiomes isolated from prostate cancer 75	Japan	PCa	1.01491	1.19175	0	0	0.864941
PRJDB18316	DRR576509	0.5	Gut microbiomes isolated from prostate cancer 76	Japan	PCa	0	0	0	0	0
PRJDB18316	DRR576510	15.32	Gut microbiomes isolated from prostate cancer 77	Japan	PCa	0	0	0	0	0
PRJDB18316	DRR576511	4.52	Gut microbiomes isolated from prostate cancer 78	Japan	PCa	0	0	0	0	0
PRJDB18316	DRR576512	14.85	Gut microbiomes isolated from prostate cancer 79	Japan	PCa	0.0108982	0	0	0	0
PRJDB18316	DRR576513	12.53	Gut microbiomes isolated from prostate cancer 80	Japan	PCa	0	0	0	0	0
PRJDB18316	DRR576514	12.46	Gut microbiomes isolated from prostate cancer 81	Japan	PCa	0.168957	0.146508	0	0.185047	0.0276905
PRJDB18316	DRR576515	14.97	Gut microbiomes isolated from prostate cancer 82	Japan	PCa	0	0	0	0	0
PRJDB18316	DRR576516	13.66	Gut microbiomes isolated from prostate cancer 83	Japan	PCa	0	0.0667124	0	0	0
PRJDB18316	DRR576517	14.28	Gut microbiomes isolated from prostate cancer 84	Japan	PCa	0	0	0	0	0
PRJDB18316	DRR576518	12.33	Gut microbiomes isolated from prostate cancer 85	Japan	PCa	0.958733	1.65321	0	0	1.25917
PRJDB18316	DRR576519	6.48	Gut microbiomes isolated from prostate cancer 86	Japan	PCa	0	0.023459	0	0	0
PRJDB18316	DRR576520	4.33	Gut microbiomes isolated from prostate cancer 87	Japan	PCa	0	0	0.0322759	0.0483802	0
PRJDB18316	DRR576521	15.09	Gut microbiomes isolated from prostate cancer 88	Japan	PCa	0.128766	0.0403207	0.0185318	0.0208338	0
PRJDB18316	DRR576522	13.14	Gut microbiomes isolated from prostate cancer 89	Japan	PCa	0.135446	0.219774	0.116959	0.175317	0.131172
PRJDB18316	DRR576523	9.49	Gut microbiomes isolated from prostate cancer 90	Japan	PCa	0	0	0	0	0
PRJDB18316	DRR576524	19.62	Gut microbiomes isolated from prostate cancer 91	Japan	PCa	0.198048	0.186045	0.16389	0.20294	0.0879077
PRJDB18316	DRR576525	12.34	Gut microbiomes isolated from prostate cancer 92	Japan	PCa	0.183803	0.382327	0.18139	0.220915	0.27972
PRJDB18316	DRR576526	14.73	Gut microbiomes isolated from prostate cancer 93	Japan	PCa	0	0.0103297	0	0	0
PRJDB18316	DRR576527	14.16	Gut microbiomes isolated from prostate cancer 94	Japan	PCa	0.491561	0.26847	0.256655	0.421706	0.438409
PRJDB18316	DRR576528	11.94	Gut microbiomes isolated from prostate cancer 95	Japan	PCa	0	0.0254792	0	0	0
PRJDB18316	DRR576529	5.72	Gut microbiomes isolated from prostate cancer 96	Japan	PCa	0	0	0	0	0
PRJDB18316	DRR576530	3.97	Gut microbiomes isolated from prostate cancer 97	Japan	PCa	1.34551	0.689435	0	0	0.738398
PRJDB18316	DRR576531	4.9	Gut microbiomes isolated from prostate cancer 98	Japan	PCa	0.495726	0.683	0	0	0.45768
PRJDB18316	DRR576532	15.35	Gut microbiomes isolated from prostate cancer 99	Japan	PCa	0.0210812	0.0099018	0	0	0
PRJDB18316	DRR576533	10.71	Gut microbiomes isolated from prostate cancer 100	Japan	PCa	0	0	0	0	0
PRJDB18316	DRR576534	14.95	Gut microbiomes isolated from prostate cancer 101	Japan	PCa	0	0	0	0	0
PRJDB18316	DRR576535	2.49	Gut microbiomes isolated from prostate cancer 102	Japan	PCa	0.259846	0.366147	0	0	0.0692031
PRJDB18316	DRR576536	1.03	Gut microbiomes isolated from prostate cancer 103	Japan	PCa	0	0	0	0	0
PRJDB18316	DRR576537	15.11	Gut microbiomes isolated from prostate cancer 104	Japan	PCa	0.053419	0.0602178	0	0.00691436	0
PRJDB18316	DRR576538	15.62	Gut microbiomes isolated from prostate cancer 105	Japan	PCa	0	0.00973092	0	0	0
PRJDB18316	DRR576539	17.73	Gut microbiomes isolated from prostate cancer 106	Japan	PCa	0.246282	0.248494	0.244174	0.265649	0.262363
PRJDB18316	DRR576540	15.27	Gut microbiomes isolated from prostate cancer 107	Japan	PCa	0.02119	0.0199057	0	0	0.0677205
PRJDB18316	DRR576375	2.49	Gut microbiomes isolated from healthy control 1	Japan	Healthy	0	0	0	0.0839541	0
PRJDB18316	DRR576376	8.56	Gut microbiomes isolated from healthy control 2	Japan	Healthy	0	0	0	0	0
PRJDB18316	DRR576377	5.74	Gut microbiomes isolated from healthy control 3	Japan	Healthy	0	0	0	0	0
PRJDB18316	DRR576378	2.58	Gut microbiomes isolated from healthy control 4	Japan	Healthy	0	0	0	0	0
PRJDB18316	DRR576379	6.2	Gut microbiomes isolated from healthy control 5	Japan	Healthy	0	0	0	0	0
PRJDB18316	DRR576380	10.28	Gut microbiomes isolated from healthy control 6	Japan	Healthy	0	0	0	0	0
PRJDB18316	DRR576381	13.46	Gut microbiomes isolated from healthy control 7	Japan	Healthy	0	0	0	0	0
PRJDB18316	DRR576382	0.16	Gut microbiomes isolated from healthy control 8	Japan	Healthy	0	0	0	0	0
PRJDB18316	DRR576383	3.38	Gut microbiomes isolated from healthy control 9	Japan	Healthy	0	0	0	0	0
PRJDB18316	DRR576384	10.36	Gut microbiomes isolated from healthy control 10	Japan	Healthy	0	0	0	0	0
PRJDB18316	DRR576385	1.42	Gut microbiomes isolated from healthy control 11	Japan	Healthy	0	0	0	0	0
PRJDB18316	DRR576386	10.26	Gut microbiomes isolated from healthy control 12	Japan	Healthy	0.0315394	0	0.0136173	0.0204117	0
PRJDB18316	DRR576387	6.99	Gut microbiomes isolated from healthy control 13	Japan	Healthy	0	0.0868979	0	0	0
PRJDB18316	DRR576388	1.97	Gut microbiomes isolated from healthy control 14	Japan	Healthy	0	0	0	0	0
PRJDB18316	DRR576389	15	Gut microbiomes isolated from healthy control 15	Japan	Healthy	0	0	0	0	0
PRJDB18316	DRR576390	5.18	Gut microbiomes isolated from healthy control 16	Japan	Healthy	0.0625627	0.058771	0	0	0.0666476
PRJDB18316	DRR576391	9.5	Gut microbiomes isolated from healthy control 17	Japan	Healthy	0.0681804	0.0320241	0	0.0441251	0.036316
PRJDB18316	DRR576392	5.44	Gut microbiomes isolated from healthy control 18	Japan	Healthy	0.0892969	0.083885	0	0	0.190255
PRJDB18316	DRR576393	15.67	Gut microbiomes isolated from healthy control 19	Japan	Healthy	0	0	0	0	0
PRJDB18316	DRR576394	11.75	Gut microbiomes isolated from healthy control 20	Japan	Healthy	0.027533	0.0258643	0	0	0
PRJDB18316	DRR576395	8.42	Gut microbiomes isolated from healthy control 21	Japan	Healthy	0.537748	0.432992	0	0	0.388725
PRJDB18316	DRR576396	15.29	Gut microbiomes isolated from healthy control 22	Japan	Healthy	0.169216	0.25831	0	0	0.045066
PRJDB18316	DRR576397	15.34	Gut microbiomes isolated from healthy control 23	Japan	Healthy	0.0422228	0	0	0.0204944	0.0224898
PRJDB18316	DRR576398	4.24	Gut microbiomes isolated from healthy control 24	Japan	Healthy	0.0763481	0	0.0659274	0	0
PRJDB18316	DRR576399	10.86	Gut microbiomes isolated from healthy control 25	Japan	Healthy	0.0149027	0.055998	0.0514745	0.0289343	0.0158757
PRJDB18316	DRR576400	8.16	Gut microbiomes isolated from healthy control 26	Japan	Healthy	0	0	0	0	0
PRJDB18316	DRR576401	17.11	Gut microbiomes isolated from healthy control 27	Japan	Healthy	0.0377954	0.124267	0.0489551	0.0122302	0
PRJDB18316	DRR576402	6.66	Gut microbiomes isolated from healthy control 28	Japan	Healthy	0.0729309	0.182696	0	0	0
PRJDB18316	DRR576403	2.05	Gut microbiomes isolated from healthy control 29	Japan	Healthy	0	0	0	0	0
PRJDB18316	DRR576404	17.52	Gut microbiomes isolated from healthy control 30	Japan	Healthy	0.027689	0.0433515	0	0	0
PRJDB18316	DRR576405	14.33	Gut microbiomes isolated from healthy control 31	Japan	Healthy	0.767765	1.19852	0.360735	0.37997	0.577337
PRJDB18316	DRR576406	2.42	Gut microbiomes isolated from healthy control 32	Japan	Healthy	0.803283	0.503066	0	0	0.427865
PRJDB18316	DRR576407	12.56	Gut microbiomes isolated from healthy control 33	Japan	Healthy	0.257582	0.447647	0.311395	0.3084	0.288121
PRJDB18316	DRR576408	4.87	Gut microbiomes isolated from healthy control 34	Japan	Healthy	0	0	0	0	0
PRJDB18316	DRR576409	16.22	Gut microbiomes isolated from healthy control 35	Japan	Healthy	0.369337	0.534495	0	0	0.308381
PRJDB18316	DRR576410	9.47	Gut microbiomes isolated from healthy control 36	Japan	Healthy	0	0.0964657	0	0	0
PRJDB18316	DRR576411	1.67	Gut microbiomes isolated from healthy control 37	Japan	Healthy	0	0	0	0	0
PRJDB18316	DRR576412	16.92	Gut microbiomes isolated from healthy control 38	Japan	Healthy	0.162473	0.0897803	0	0.0123706	0
PRJDB18316	DRR576413	10.15	Gut microbiomes isolated from healthy control 39	Japan	Healthy	0.0159302	0.0748238	0.0137559	0.041239	0.0339407
PRJDB18316	DRR576414	11.95	Gut microbiomes isolated from healthy control 40	Japan	Healthy	0	0	0	0.0175311	0
PRJDB18316	DRR576415	6.29	Gut microbiomes isolated from healthy control 41	Japan	Healthy	0	0	0	0	0
PRJDB18316	DRR576416	10.25	Gut microbiomes isolated from healthy control 42	Japan	Healthy	0.268292	0.444763	0	0	0.353059
PRJDB18316	DRR576417	11.93	Gut microbiomes isolated from healthy control 43	Japan	Healthy	0.420197	0.203732	0.409663	0.342123	0.404314
PRJDB18316	DRR576418	3.14	Gut microbiomes isolated from healthy control 44	Japan	Healthy	0	0	0	0	0
PRJDB18316	DRR576419	13.29	Gut microbiomes isolated from healthy control 45	Japan	Healthy	0	0	0	0	0.0129661
PRJDB18316	DRR576420	3.9	Gut microbiomes isolated from healthy control 47	Japan	Healthy	0.0829002	0.116814	0	0	0
PRJDB18316	DRR576421	6.06	Gut microbiomes isolated from healthy control 48	Japan	Healthy	0.0533706	0.25068	0.322602	0.120892	0.284276
PRJDB18316	DRR576422	13.99	Gut microbiomes isolated from healthy control 49	Japan	Healthy	0	0	0	0	0
PRJDB18316	DRR576423	12.92	Gut microbiomes isolated from healthy control 50	Japan	Healthy	0	0	0	0	0
PRJDB18316	DRR576424	8.62	Gut microbiomes isolated from healthy control 51	Japan	Healthy	0	0.105816	0.0648455	0	0
PRJDB18316	DRR576425	16.25	Gut microbiomes isolated from healthy control 52	Japan	Healthy	0.0498081	0.0935788	0.0172039	0.0257879	0.0530601
PRJDB18316	DRR576426	14.96	Gut microbiomes isolated from healthy control 53	Japan	Healthy	0	0	0	0	0
PRJDB18316	DRR576427	4.53	Gut microbiomes isolated from healthy control 54	Japan	Healthy	0	0	0	0	0
PRJDB18316	DRR576428	13.96	Gut microbiomes isolated from healthy control 55	Japan	Healthy	0.0232248	0.0436344	0.0401096	0.0300613	0
PRJDB18316	DRR576429	7.84	Gut microbiomes isolated from healthy control 56	Japan	Healthy	0	0	0	0	0
PRJDB18316	DRR576430	7.73	Gut microbiomes isolated from healthy control 57	Japan	Healthy	0	0	0	0	0
PRJDB18316	DRR576431	12.2	Gut microbiomes isolated from healthy control 58	Japan	Healthy	0.0397836	0.0622875	0.0687071	0	0.0706353
PRJDB18316	DRR576432	10.58	Gut microbiomes isolated from healthy control 59	Japan	Healthy	0.030612	0.0575135	0	0	0
PRJDB18316	DRR576433	15.57	Gut microbiomes isolated from healthy control 60	Japan	Healthy	0.062269	0.00974918	0.0268849	0.114181	0
PRJDB18316	DRR576434	15.74	Gut microbiomes isolated from healthy control 61	Japan	Healthy	0.11318	0.0676586	0.0888473	0.0932248	0
PRJNA1076083	SRR27975596	13.8	MP_01	China	Prostatitis	0	0.0211383	0	0	0.0119856
PRJNA1076083	SRR27975595	15.19	MP01	China	Prostatitis	0.0105633	0.00992314	0	0	0.0225061
PRJNA1076083	SRR27975584	17.88	MP_02	China	Prostatitis	0	0	0	0	0
PRJNA1076083	SRR27975573	18.17	MP02	China	Prostatitis	0	0	0	0	0
PRJNA1076083	SRR27975562	20.59	MP_03	China	Prostatitis	0.0153383	0.0144087	0	0	0
PRJNA1076083	SRR27975551	15.31	MP03	China	Prostatitis	0.0944992	0.0591813	0	0	0
PRJNA1076083	SRR27975540	20.49	MP_04	China	Prostatitis	0.0311914	0.0146505	0	0	0
PRJNA1076083	SRR27975529	16.33	MP04	China	Prostatitis	0.09747	0.0732502	0	0	0
PRJNA1076083	SRR27975524	19.1	MP_05	China	Prostatitis	0.00836236	0.00785555	0	0	0
PRJNA1076083	SRR27975523	19.33	MP05	China	Prostatitis	0	0.0155554	0	0	0
PRJNA1076083	SRR27975594	24.39	MP_06	China	Prostatitis	0.168991	0.219806	0.140313	0.151432	0.13848
PRJNA1076083	SRR27975593	18.08	MP06	China	Prostatitis	0	0	0	0	0
PRJNA1076083	SRR27975592	14.9	MP07	China	Prostatitis	0.0860431	0.0606213	0.00928738	0.0139214	0
PRJNA1076083	SRR27975591	19.33	MP_08	China	Prostatitis	0.231958	0.194554	0.135917	0.182288	0.132377
PRJNA1076083	SRR27975590	20.28	MP08	China	Prostatitis	0	0	0	0	0
PRJNA1076083	SRR27975589	17.53	MP_10	China	Prostatitis	0.57424	0.428125	0.28335	0.395234	0.446662
PRJNA1076083	SRR27975588	22.99	MP_11	China	Prostatitis	0	0	0	0	0
PRJNA1076083	SRR27975587	8.38	MP11	China	Prostatitis	0	0	0	0	0
PRJNA1076083	SRR27975586	7.24	MP_12	China	Prostatitis	0	0	0	0	0
PRJNA1076083	SRR27975585	11.67	MP12	China	Prostatitis	0	0	0	0	0
PRJNA1076083	SRR27975583	11.57	MP_15	China	Prostatitis	0.0137742	0.116455	0.0237884	0	0.0293472
PRJNA1076083	SRR27975582	20.42	MP15	China	Prostatitis	0.0235041	0.0883185	0	0	0
PRJNA1076083	SRR27975581	17.24	MP_16	China	Prostatitis	0.120186	0.199749	0.255462	0.257279	0.157579
PRJNA1076083	SRR27975580	17.12	MP16	China	Prostatitis	0.0836368	0.0611083	0.0401229	0.0661567	0.0593984
PRJNA1076083	SRR27975579	20.38	MP_18	China	Prostatitis	0	0	0	0	0
PRJNA1076083	SRR27975577	18.43	MP20	China	Prostatitis	0.0172723	0	0	0	0
PRJNA1076083	SRR27975578	19.24	MP_20	China	Prostatitis	0.0246848	0.0154591	0	0	0
PRJNA1076083	SRR27975575	8.09	MP21	China	Prostatitis	0	0.0372726	0	0	0
PRJNA1076083	SRR27975576	20.63	MP_21	China	Prostatitis	0.139019	0.0870621	0	0	0
PRJNA1076083	SRR27975572	27.67	MP23	China	Prostatitis	0	0	0	0	0
PRJNA1076083	SRR27975574	26.29	MP_23	China	Prostatitis	0	0	0	0	0
PRJNA1076083	SRR27975571	18.92	MP24	China	Prostatitis	0	0	0	0	0
PRJNA1076083	SRR27975570	18.11	MP_25	China	Prostatitis	0	0	0	0	0
PRJNA1076083	SRR27975569	16.3	MP25	China	Prostatitis	0	0	0	0	0
PRJNA1076083	SRR27975568	22.42	MP_27	China	Prostatitis	0.182858	0.184989	0.109315	0.122894	0.202289
PRJNA1076083	SRR27975567	18.99	MP27	China	Prostatitis	0.092276	0.189128	0.0941687	0.103152	0.0446822
PRJNA1076083	SRR27975566	29.74	MP_28	China	Prostatitis	0.0212627	0	0.0183606	0.00688043	0.00566276
PRJNA1076083	SRR27975565	24.97	MP28	China	Prostatitis	0	0	0	0	0
PRJNA1076083	SRR27975564	24.86	MP29	China	Prostatitis	0	0	0	0	0
PRJNA1076083	SRR27975563	15.48	MP_30	China	Prostatitis	0.636896	0.530747	0.408039	0.418836	0.426786
PRJNA1076083	SRR27975561	20.09	MP30	China	Prostatitis	0	0	0	0	0
PRJNA1076083	SRR27975560	20.12	MP_31	China	Prostatitis	0	0	0	0	0
PRJNA1076083	SRR27975559	15.81	MP31	China	Prostatitis	0	0	0	0	0
PRJNA1076083	SRR27975558	17.32	MP_32	China	Prostatitis	0.128477	0.163795	0.0554707	0.0593915	0.0488806
PRJNA1076083	SRR27975557	21.71	MP32	China	Prostatitis	0.212934	0.144848	0.0443825	0.128303	0.132973
PRJNA1076083	SRR27975556	16.07	MP_33	China	Prostatitis	0	0.0186072	0	0	0
PRJNA1076083	SRR27975555	23.77	MP33	China	Prostatitis	0	0	0	0	0
PRJNA1076083	SRR27975554	21.97	MP_34	China	Prostatitis	0	0	0	0	0
PRJNA1076083	SRR27975553	13.05	MP34	China	Prostatitis	0	0	0	0	0
PRJNA1076083	SRR27975552	17.84	MP35	China	Prostatitis	0	0	0	0	0
PRJNA1076083	SRR27975550	15.89	MP_37	China	Prostatitis	0	0	0	0	0
PRJNA1076083	SRR27975549	18.52	MP37	China	Prostatitis	0	0	0	0	0
PRJNA1076083	SRR27975548	15.98	MP_38	China	Prostatitis	0	0	0	0	0
PRJNA1076083	SRR27975547	21.6	MP38	China	Prostatitis	0	0	0	0	0
PRJNA1076083	SRR27975546	8.5	MP_39	China	Prostatitis	0	0	0	0	0
PRJNA1076083	SRR27975545	16.54	MP39	China	Prostatitis	0	0	0	0	0
PRJNA1076083	SRR27975544	13.74	MP_40	China	Prostatitis	0.0228928	0.0645162	0	0	0
PRJNA1076083	SRR27975543	24.22	MP40	China	Prostatitis	0.00651331	0.0611857	0	0	0
PRJNA1076083	SRR27975542	18.63	MP_41	China	Prostatitis	0.0169589	0.0637244	0	0	0
PRJNA1076083	SRR27975541	25.48	MP41	China	Prostatitis	0	0	0	0	0
PRJNA1076083	SRR27975539	15.51	MP_42	China	Prostatitis	0.120687	0.0472386	0	0	0
PRJNA1076083	SRR27975538	27.27	MP42	China	Prostatitis	0.0580131	0.0708464	0	0	0
PRJNA1076083	SRR27975537	18.79	MP_43	China	Prostatitis	0	0	0	0	0
PRJNA1076083	SRR27975536	9.71	MP43	China	Prostatitis	0	0	0	0	0
PRJNA1076083	SRR27975534	6.24	MP_45	China	Prostatitis	0	0	0	0	0
PRJNA1076083	SRR27975535	25.05	MP44	China	Prostatitis	0	0	0	0	0
PRJNA1076083	SRR27975532	18.25	MP_46	China	Prostatitis	0.00870229	0	0	0	0
PRJNA1076083	SRR27975533	7.24	MP45	China	Prostatitis	0	0	0	0	0
PRJNA1076083	SRR27975530	18.08	MP_48	China	Prostatitis	0	0	0	0	0
PRJNA1076083	SRR27975531	19.18	MP46	China	Prostatitis	0	0	0	0	0
PRJNA1076083	SRR27975527	16.58	MP_49	China	Prostatitis	0.133607	0.215159	0.189538	0.185288	0.101665
PRJNA1076083	SRR27975528	19.48	MP48	China	Prostatitis	0	0	0	0	0
PRJNA1076083	SRR27975526	13.55	MP_50	China	Prostatitis	0.300474	0.260551	0	0	0
PRJNA1076083	SRR27975525	15.11	MP50	China	Prostatitis	0	0	0	0	0
